# Supplementary material for: Mitochondrial Respiration of Platelets: Comparison of Isolation Methods
Source: Biomedicines. 2021 Dec 8;9(12):1859. doi: 10.3390/biomedicines9121859 (PMC8698846; doi:10.3390/biomedicines9121859)
Supplement: Supplementary file 1 [file biomedicines-09-01859-s001.zip]

Archive with 1 entries (1 files):
- biomedicines-1442599-supplementary.pdf
